# Supplementary material for: The role of different acoustic environmental stimuli on manual dexterity
Source: PLoS One. 2024 Jul 22;19(7):e0307550. doi: 10.1371/journal.pone.0307550 (PMC11262680; doi:10.1371/journal.pone.0307550)
Supplement: S1 Dataset — (XLSX) [file pone.0307550.s002.xlsx]

## Sheet: SPSS
ID	Group	Age (y)	Sex	Weight (kg)	Height (cm)	Musical Preferences	Randomization	DX_Noise	Total_time_N	Removing_time_N	Sum_Grip_N	Mean_Grip_N	Sum_Transf_N	Mean_Transf_N	Sum_Hole_N	Mean_Hole_N	Sum_Ret_N	Mean_Ret_N	Jerk_Transf_N	Jerk_Ret_N	MeanVel_Transf_N	MeanVel_Ret_N	PeakVel_Transf_N	PeakVel_Ret_N	TimeToPeak_Transf_N	TimeToPeak_Ret_N	Spostam_Transf	Spostam_Return	N-Jerk_Transf_N	N-Jerk_Return_N	GIOIOSO_N	TRANQUILLO_N	Mean Positive	DISTURBATO_N	IRRITATO_N	Mean Negative	DX_Music	Total_time_M	Removing_time_M	Sum_Grip_M	Mean_Grip_M	Sum_Transf_M	Mean_Transf_M	Sum_Hole_M	Mean_Hole_M	Sum_Ret_M	Mean_Ret_M	Jerk_Transf_M	Jerk_Ret_M
4	0	23	1	60	173		SNMC		15.47	5.39	2.37	0.263	2.96	0.329	2.08	0.231	2.32	0.297	842.457	1057.06	0.362	0.444	0.757	1.012	40.568	52.217	0.119098	0.131868	178.121	148.494	1	1	1	7	6	6.5		14.96	5.3	1.99	0.221	2.96	0.329	2.07	0.23	2.26	0.293	928.713	1110.59
5	0	26	0	88	183		MCSN		15.46	5.05	2.89	0.321	2.48	0.276	2.34	0.26	2.15	0.3	548.021	669.166	0.257	0.301	0.549	0.683	37.81	51.283	0.070932	0.0903	114.859	141.48	1	1	1	7	5	6		15.16	5.16	2.45	0.272	2.71	0.301	2.18	0.242	2.25	0.296	731.529	827.255
27	0	23	1	77	168	pop rap	SCMN		19.37	6.13	3.91	0.434	3.54	0.393	2.64	0.293	2.74	0.351	533.426	617.746	0.273	0.326	0.59	0.655	36.138	45.238	0.107289	0.114426	213.393	165.079	1	1	1	7	6	6.5		21.18	6.41	5.62	0.624	3.52	0.391	2.57	0.286	2.61	0.343	507.224	636.423
39	0	21	0	62	173	hip hop	CSNM		22.27	7.42	5.33	0.592	3.57	0.397	3.14	0.349	2.41	0.312	633.653	872.065	0.352	0.458	0.603	0.989	36.341	39.096	0.139744	0.142896	200.619	131.061	1	1	1	5	6	5.5		21.35	7.46	4.94	0.549	3.34	0.371	2.86	0.318	2.3	0.306	656.27	884.188
40	0	23	0	60	180	pop	CNSM		18.09	4.94	3.61	0.401	2.87	0.319	4.25	0.472	2.09	0.269	615.858	838.604	0.332	0.422	0.705	1.147	36.536	52.777	0.105908	0.113518	133.477	101.678	3	1	2	6	5	5.5		15.36	4.57	3.51	0.39	2.38	0.264	2.99	0.332	1.67	0.212	689.987	919.862
41	0	21	0	73	179	rap	SNCM		24.51	8.09	4.95	0.55	3.52	0.391	4.93	0.548	2.59	0.336	597.566	761.09	0.338	0.423	0.592	0.868	39.697	58.88	0.132158	0.142128	191.12	143.633	3	2	2.5	5	6	5.5		20.89	6.47	4.53	0.503	3.24	0.36	4.06	0.451	2.23	0.288	496.173	697.803
42	0	23	0	105	195	hip hop ita	SMCN		20.43	6.48	4.54	0.504	2.8	0.311	3.92	0.436	2.39	0.299	507.137	650.741	0.274	0.333	0.586	0.709	23.243	50.372	0.085214	0.099567	126.584	123.533	1	2	1.5	6	5	5.5		20.05	6.29	5.42	0.602	2.77	0.308	3.04	0.338	2.19	0.218	524.918	763.127
43	0	21	0	79	183	pop, hip hop	NMCS		24.81	6.35	4.08	0.453	3.3	0.367	8.1	0.9	2.17	0.331	504.698	669.795	0.296	0.363	0.618	0.926	27.079	53.283	0.108632	0.120153	162.388	142.946	1	2	1.5	7	6	6.5		19.57	6.04	5.15	0.572	2.5	0.278	3.84	0.427	1.69	0.226	514.594	703.262
45	0	25	0	110	187	trap	NSCM		22.95	7.71	5.11	0.568	3.19	0.354	4.11	0.457	2.4	0.314	482.414	711.521	0.297	0.41	0.57	0.923	27.197	61.823	0.105138	0.12874	143.931	120.988	1	1	1	6	5	5.5		22.38	7.47	4.99	0.554	2.66	0.296	4.89	0.543	1.94	0.263	476.548	693.556
46	0	23	1	60	173	pop	CNMS		17.4	5.01	3.4	0.378	3.05	0.339	2.86	0.318	2.14	0.28	656.986	838.755	0.301	0.406	0.673	0.922	30.563	58.317	0.102039	0.11368	177.367	114.527	1	1	1	7	7	7		17.56	5.57	3.17	0.352	3.04	0.338	2.56	0.284	2.25	0.293	632.708	809.197
47	0	23	1	60	172	indie - pop	NMCS		15.98	4.79	3.51	0.39	2.53	0.281	2.33	0.259	2.17	0.281	701.84	805.119	0.319	0.356	0.818	0.957	33.887	55.169	0.089639	0.100036	122.841	126.272	3	3	3	6	6	6		15.53	4.73	2.97	0.33	2.73	0.303	2.15	0.239	2.17	0.289	698.098	742.639
51	0	19	0	70	175	pop	MSNC		24.44	6.57	3.65	0.406	3.97	0.441	5.66	0.629	2.93	0.38	437.283	580.658	0.261	0.338	0.509	0.669	32.088	54.027	0.115101	0.12844	230.401	175.41	2	1	1.5	7	6	6.5		26.61	7	3.76	0.418	4.03	0.448	6.59	0.732	3.52	0.443	450.367	555.118
52	0	19	0	75	178	pop	NCMS		18.53	6.6	2.73	0.303	3.18	0.353	2.78	0.309	2.44	0.308	655.478	917.039	0.334	0.44	0.707	1.02	35.899	49.7	0.117902	0.13552	172.919	139.803	1	1	1	7	5	6		22.25	7.16	3.34	0.371	3.92	0.436	3.02	0.336	2.67	0.336	580.557	840.555
53	0	22	1	63	175	country	MSNC		18.45	6.18	3.31	0.368	2.65	0.294	2.24	0.249	2.17	0.289	707.787	753.721	0.301	0.352	0.643	0.844	33.181	58.347	0.088494	0.101728	143.718	126.458	1	2	1.5	5	7	6		18.19	6.53	2.63	0.292	2.83	0.314	2.33	0.259	2.33	0.312	659.673	702.959
54	0	20	0	66	174	pop	NCMS		22.38	7.19	3.59	0.399	4.26	0.473	2.75	0.306	2.97	0.393	558.739	704.884	0.319	0.398	0.616	0.808	34.75	53.172	0.150887	0.156414	277.093	193.421	3	1	2	2	2	2		22.17	6.81	4.26	0.473	3.72	0.413	3.04	0.338	3.01	0.39	555.601	589.459
55	0	21	0	84	180	pop rap	SMNC		22.19	7.54	3.85	0.428	4.07	0.452	2.59	0.288	2.8	0.368	556.471	725.466	0.313	0.41	0.575	0.937	32.519	51.727	0.141476	0.15088	256.837	169.439	2	2	2	6	6	6		23.69	7.12	4.61	0.512	3.81	0.423	3.16	0.351	2.53	0.327	531.822	680.122
56	0	19	0	80	175	rap genovese	CSMN		19.68	5.48	3.63	0.403	3.57	0.397	3.35	0.372	2.6	0.339	514.302	626.212	0.263	0.315	0.569	0.703	30.703	58.675	0.104411	0.106785	217.935	161.544	1	1	1	7	7	7		22.23	6.33	4.43	0.492	3.66	0.407	3.37	0.374	2.85	0.373	477.486	613.763
57	0	19	0	65	170	rap, rock, punk	NCMS		20.65	6.52	4.31	0.479	3.35	0.372	2.67	0.297	2.39	0.308	549.242	692.033	0.258	0.361	0.538	0.855	38.076	54.445	0.095976	0.111188	208.312	128.588	1	1	1	6	7	6.5		18.16	6.01	3.05	0.339	3.09	0.343	2.52	0.28	2.45	0.311	586.919	726.864
58	0	25	0	80	187	nessuna	MNCS		24.69	6.57	6.51	0.723	4.3	0.478	3.02	0.336	2.64	0.341	618.871	805.771	0.32	0.432	0.566	0.97	32.163	61.546	0.15296	0.147312	312.457	153.362	1	1	1	7	6	6.5		25.16	7.46	4.36	0.484	4.41	0.49	4.49	0.499	2.82	0.368	600.251	795.996
59	0	24	0	72	170	commerciale	NMSC		22.87	7.84	3.18	0.353	4.28	0.476	3.11	0.346	2.98	0.383	407.027	528.859	0.24	0.323	0.494	0.671	26.656	54.261	0.11424	0.123709	271.713	169.831	1	1	1	6	5	5.5		22.97	7.34	4.14	0.46	4.18	0.464	2.75	0.306	3.23	0.421	396.683	492.33
2	1	37	1	60	163	dance	SCMN		21.33	6.6	3.2	0.356	4.43	0.492	3.51	0.39	3.02	0.402	546.884	805.302	0.31	0.43	0.687	0.938	30.067	36.555	0.15252	0.17286	301.959	214.006	1	1	1	7	7	7		22.28	6.09	5.82	0.647	3.94	0.438	3.16	0.351	2.8	0.36	586.327	813.459
3	1	56	1	65	150	Pop	SCMN		27.3	10.61	5.94	0.66	4.23	0.47	2.75	0.306	3.16	0.417	421.387	559.996	0.251	0.329	0.514	0.672	28.306	50.252	0.11797	0.137193	262.233	209.288	1	1	1	7	7	7		25.6	10.02	4.6	0.511	4.46	0.496	2.58	0.287	3.3	4.39	436.791	589.865
8	1	63	1	62	159	Pop	CSNM		21.34	8.86	3.26	0.362	4.05	0.45	2.02	0.224	2.55	0.35	560.8	765.247	0.309	0.409	0.603	0.858	36.839	49.964	0.13905	0.14315	259.871	162.068	1	1	1	6	5	5.5		23.12	8.86	4.78	0.531	4.03	0.448	2.65	0.294	2.21	0.312	533.072	794.08
10	1	59	0	114	180	Pop	CNSM		23.18	7.24	3.8	0.422	5.03	0.559	3.88	0.431	2.72	0.359	389.154	664.315	0.238	0.379	0.432	0.742	29.501	49.19	0.133042	0.136061	361.287	159.737	4	4	4	5	5	5		23.36	7.24	4.06	0.451	4.55	0.506	3.76	0.418	3.24	0.417	422.442	695.699
11	1	61	1	57	171	Mengoni	CSNM		28.78	9.45	6.78	0.753	3.79	0.421	4.16	0.462	4.18	0.511	492.617	624.376	0.327	0.372	0.621	0.818	34.318	25.195	0.137667	0.190092	188.803	309.906	1	1	1	4	7	5.5		25.47	7.92	5.46	0.607	3.34	0.371	4.55	0.506	3.58	0.467	363.895	387.416
13	1	62	1	60	160	Musica italiana	SMCN		30.43	10.78	4.81	0.534	3.96	0.44	7.42	0.824	2.71	0.384	442.511	568.659	0.248	0.33	0.506	0.827	33.383	61.55	0.10912	0.12672	244.265	179.673	1	1	1	7	7	7		23.05	7.87	4.13	0.459	3.99	0.443	3.81	0.423	2.78	0.36	465.337	659.9
15	1	53	1	50	163	Musica anni '80	NSCM		23.46	6.99	5.85	0.65	4.08	0.453	3.71	0.412	2.39	0.313	405.941	618.648	0.239	0.35	0.431	0.824	27.522	56.32	0.108267	0.10955	246.46	122.446	1	4	2.5	7	4	5.5		23.7	8.37	4.83	0.537	4.11	0.457	3.42	0.38	2.52	0.326	428.909	631.468
16	1	58	1	50	175	Musica rilassante	MCSN		22.91	8.09	4.34	0.482	3.56	0.396	3.47	0.386	2.55	0.38	557.876	670.024	0.287	0.351	0.598	0.756	29.113	46.923	0.113652	0.13338	215.541	194.91	1	1	1	4	1	2.5		25.77	9.79	4.79	0.532	3.9	0.433	3.44	0.382	3.24	0.429	522.968	714.593
21	1	61	1	55	151	Pop	NMSC		19.63	6.98	4.43	0.492	2.75	0.306	3	0.333	2.03	0.274	625.519	877.331	0.331	0.452	0.666	0.982	34.564	44.903	0.101286	0.123848	125.122	103.041	1	4	2.5	1	1	1		22.17	7.68	4.6	0.511	2.66	0.296	4.5	0.5	2.29	0.303	627.86	790.594
22	1	63	1	74	166	Anni 70/80	CNMS		22.76	7.39	4.98	0.553	3.31	0.368	3.95	0.439	2.54	0.347	492.682	714.48	0.293	0.387	0.523	0.806	25.896	37.941	0.107824	0.134289	161.019	157.188	1	1	1	7	7	7		25.06	7.96	7	0.778	3.39	0.377	3.09	0.343	2.82	0.402	462.602	637.334
23	1	59	1	77	165	Commerciale, Latino	SNMC		18.79	7.16	2.78	0.309	3.42	0.38	2.6	0.289	2.18	0.314	590.473	692.41	0.283	0.354	0.598	0.823	26.625	54.287	0.10754	0.111156	213.042	136.365	5	7	6	1	1	1		17.15	5.99	2.49	0.277	3.22	0.358	2.87	0.319	2.26	0.288	613.457	835.944
25	1	59	1	61	156	Rock	SCMN		21.19	7.91	3.22	0.358	3.41	0.379	3.29	0.366	2.74	0.373	520.433	615.275	0.263	0.319	0.572	0.634	32.221	51.233	0.099677	0.118987	200.989	189.749	4	5	4.5	2	3	2.5		21.25	7.45	3.1	0.344	3.62	0.402	3.63	0.403	2.82	0.384	512.864	634.091
32	1	61	1	60	157	strumentale, barocco, classica	SCNM		23.9	8.41	4.72	0.524	3.27	0.363	4.27	0.474	2.57	0.359	521.716	689.725	0.322	0.394	0.602	0.782	31.797	43.27	0.116886	0.141446	150.964	159.534	1	4	2.5	6	7	6.5		21.43	7.74	3.57	0.397	3.08	0.342	4.16	0.462	2.43	0.32	603.096	786.46
33	1	64	1	61	164	tutto	SMCN		21.51	8.2	4	0.444	2.95	0.328	3.48	0.387	2.25	0.32	556.386	718.414	0.293	0.384	0.546	0.799	32.386	50.801	0.096104	0.12288	144.458	135.464	7	7	7	5	1	3		21.34	7.39	4.69	0.521	3.06	0.34	3.42	0.38	2.3	0.309	537.746	747.089
34	1	59	1	70	165	musica italiana	SCNM		22.15	7.93	3.96	0.44	3.16	0.351	4.3	0.478	2.37	0.312	521.04	657.055	0.287	0.375	0.575	0.792	34.887	57.962	0.100737	0.117	158.157	120.605	4	5	4.5	4	3	3.5		23.06	7.01	3.41	0.379	3.93	0.437	4	0.444	2.69	0.352	563.566	740.7
44	1	56	1	56	158	baglioni queen	CSRM		19.4	6.62	3.61	0.401	2.82	0.313	3.35	0.372	2.47	0.333	678.386	758.905	0.342	0.391	0.686	0.846	32.87	64.019	0.107046	0.130203	137.412	152.189	1	1	1	6	7	6.5		19.46	6.55	4.04	0.449	2.48	0.276	3.61	0.401	2.35	0.309	641.931	791.214
48	1	53	0	92	170		SNMC		19.67	6.67	3.92	0.436	3.2	0.356	2.67	0.297	2.32	0.302	591.413	856.492	0.308	0.425	0.66	0.991	32.054	51.78	0.109648	0.12835	172.077	129.965	1	3	2	2	2	2		20.38	6.7	4.06	0.451	3.24	0.36	2.81	0.312	2.47	0.328	627.494	799.469
49	1	42	1	95	165	pop	MSCN		24.69	7.23	3.77	0.419	4.06	0.451	5.48	0.609	2.99	0.376	557.736	665.708	0.306	0.383	0.637	0.863	31.24	53.712	0.138006	0.144008	262.147	173.757	3	1	2	5	4	4.5		23.96	6.94	3.81	0.423	3.64	0.404	4.28	0.476	2.93	0.389	521.018	625.545
50	1	53	1	53	165	tutto	NSCM		18.88	5.54	3.11	0.346	3.63	0.403	2.85	0.317	2.68	0.341	544.113	689.177	0.281	0.352	0.639	0.734	33.288	57.573	0.113243	0.120032	222.37	160.983	1	1	1	6	6	6		20.38	6.43	2.85	0.317	3.94	0.438	3.39	0.377	2.92	0.363	556.439	765.298
60	1	39	1	53	164	rock punk	SMCN		27.46	10.67	4.95	0.55	3.45	0.383	3.73	0.414	2.65	0.343	505.09	588.81	0.28	0.337	0.675	0.785	29.167	48.686	0.10724	0.115591	187.108	145.35	2	2	2	5	1	3		24.34	8.1	4.63	0.514	3.62	0.402	3.64	0.404	2.52	0.34	517.807	546.007
1	2	75	1	65	156	Musica Moderna	MNSC		20.4	6.75	1.7	0.189	4.06	0.451	3.54	0.393	3.91	0.484	483.17	676.618	0.253	0.326	0.603	0.813	34.203	48.371	0.114103	0.157784	274.673	343.796	3	6	4.5	6	2	4		22.7	7.27	2.6	0.289	4.29	0.477	4.26	0.473	3.9	0.482	481.207	671.867
6	2	65	1	52	156		SNMC		18.94	5.78	5.3	0.589	3	0.333	1.97	0.219	2.51	0.32	715.087	903.213	0.351	0.45	0.805	0.944	34.84	48.279	0.116883	0.144	159.744	145.332	4	4	4	4	4	4		20.99	5.9	6.13	0.681	2.86	0.318	3.09	0.343	2.5	0.329	686.703	753.913
7	2	69	0	57	172	Pop	MSNC		24.77	7.88	5.44	0.604	3.85	0.428	3.57	0.397	3.52	0.448	374.967	544.02	0.238	0.313	0.452	0.743	39.171	51.757	0.101864	0.140224	204.074	246.667	1	1	1	7	7	7		24.56	7.6	5.89	0.654	3.88	0.431	3.9	0.433	2.8	0.366	354.578	639.074
9	2	75	1	60	163	tutto	CSMN		20.93	7.49	2.78	0.309	3.29	0.366	3.85	0.428	2.97	0.391	566.539	572.1	0.311	0.332	0.641	0.641	36.277	54.647	0.113826	0.129812	172.55	186.282	1	1	1	6	6	6		21.12	7.43	2.73	0.303	3.36	0.373	3.62	0.402	3.4	0.442	572.716	599.629
12	2	75	0	108	172	sinfonica, leggera	NCSM		32.81	11.87	7.89	0.877	4.1	0.456	4.34	0.482	3.61	0.512	449.551	553.515	0.301	0.341	0.625	0.716	36.913	41.822	0.137256	0.174592	219.597	300.885	5	7	6	3	2	2.5		33.57	13.05	7.78	0.864	4.87	0.541	3.61	0.401	3.44	0.473	323.486	576.481
14	2	65	1	81	159	Musica italiana	CNMS		23.83	10.06	3.52	0.391	4.56	0.507	2.22	0.247	2.97	0.387	457.034	595.59	0.265	0.351	0.483	0.662	42.78	60.358	0.134355	0.135837	313.475	179.698	1	1	1	7	4	5.5		24.67	10.22	3.79	0.421	3.94	0.438	3.2	0.356	2.97	0.394	444.304	547.181
17	2	66	0	80	180	Pop	CNMS		26.09	8.67	5.18	0.576	3.26	0.362	5.71	0.634	2.85	0.361	514.028	584.661	0.307	0.358	0.622	0.846	27.332	70.202	0.111134	0.129238	155.148	150.494	1	1	1	7	7	7		24	8.48	4.49	0.499	3.48	0.387	4.28	0.476	2.76	0.358	527.478	597.445
18	2	65	0	83	178	Pop	MNCS		23.6	7.49	5.47	0.608	3.99	0.443	3.05	0.339	3.08	0.4	602.966	682.965	0.341	0.383	0.62	0.785	31.136	57.165	0.151063	0.1532	245.375	201.745	2	4	3	2	3	2.5		26.01	9.64	5.95	0.661	4.05	0.45	2.99	0.332	2.81	0.369	505.762	565.953
19	2	70	0	94	188		CNSM		22.71	8.4	5.36	0.596	3.26	0.362	2.8	0.311	2.38	0.321	606.761	769.654	0.333	0.422	0.668	0.911	27.74	40.683	0.120546	0.135462	168.839	132.885	1	1	1	7	7	7		22.71	8.16	4.43	0.492	3	0.333	4.4	0.489	2.28	0.302	644.024	812.405
20	2	77	0	95	182	tutto	NMCS		29.08	9.88	5.26	0.584	4.17	0.463	6.77	0.752	2.44	0.333	417.856	735.324	0.264	0.421	0.452	0.842	34.629	49.76	0.122232	0.140193	239.921	136.953	1	1	1	7	3	5		28.24	11.02	4.31	0.479	4.4	0.489	5.22	0.58	2.71	0.366	384.268	709.321
24	2	76	0	70	168	Rock	MCSN		25.31	8.51	4.91	0.546	4.72	0.524	3.74	0.416	2.94	0.378	405.204	735.319	0.265	0.426	0.425	0.839	40.389	43.232	0.13886	0.161028	296.875	174.395	1	2	1.5	7	7	7		22.97	7	5.46	0.607	4.13	0.459	3.13	0.348	2.77	0.362	514.215	755.03
26	2	75	1	55	167	Lirica, Anni 60/70	NMCS		22.65	6.51	3.77	0.419	3.64	0.404	5.47	0.608	2.87	0.363	539.345	682.246	0.312	0.384	0.634	0.859	36.961	54.735	0.126048	0.139392	199.507	165.542	4	6	5	1	1	1		18.8	6.45	3.25	0.361	3.73	0.414	2.33	0.259	2.64	0.333	604.154	817.747
28	2	65	1	65	167	pop	CNMS		18.61	5.86	2.45	0.272	3.1	0.344	4.21	0.468	2.6	0.336	559.112	688.95	0.27	0.319	0.588	0.703	34.485	45.151	0.09288	0.107184	173.274	172.408	1	1	1	7	7	7		18.55	6.14	3.32	0.369	2.86	0.318	3.39	0.377	2.47	0.317	612.501	812.144
29	2	75	0	75	172	tutto	MCSN		27.82	9.96	5.42	0.602	4.03	0.448	4.49	0.499	2.49	0.436	418.542	550.945	0.276	0.333	0.457	0.663	34.587	53.378	0.123648	0.145188	215.214	222.393	1	1	1	6	7	6.5		26.8	9.43	5.22	0.58	4.03	0.448	4.68	0.52	2.94	0.328	457.029	688.172
30	2	73	1	70	160	tutto	NCMS		23.31	7.7	5.11	0.568	3.22	0.358	4.33	0.481	2.34	0.328	423.689	639.837	0.261	0.375	0.515	0.727	30.769	49.201	0.093438	0.123	147.114	129.798	4	4	4	5	4	4.5		23.02	7.75	5.86	0.651	2.84	0.316	3.54	0.393	2.42	0.336	445.509	576.581
31	2	76	0	85	168	classica e bob dylan	CMSN		37.85	11.94	11.21	1.246	4.13	0.459	6.81	0.757	3.16	0.418	414.075	521.147	0.271	0.327	0.508	0.66	32.566	46.194	0.124389	0.136686	227.625	196.901	3	7	5	5	2	3.5		36.6	10.8	7.29	0.81	4.62	0.513	10.29	1.143	2.97	0.398	360.168	661.786
35	2	66	1	70	163	pop, classica	NSCM		18.29	6.15	3.82	0.424	2.64	0.293	3.14	0.349	2.18	0.282	520.557	688.873	0.267	0.347	0.531	0.713	28.247	55.671	0.078231	0.097854	118.351	111.631	1	1	1	7	5	6		19.46	6.31	4.31	0.479	2.97	0.33	3.21	0.357	2.34	0.297	589.747	768.759
36	2	77	0	77	175		NSCM		35.98	9.35	6.92	0.769	3.97	0.441	11.9	1.332	3.22	0.424	568.634	605.742	0.335	0.342	0.672	0.776	34.732	49.234	0.147735	0.145008	233.426	225.153	3	3	3	4	4	4		29.55	11.43	6.13	0.681	3.68	0.409	4.8	0.533	3.14	0.394	425.583	581.698
37	2	81	0	70	176	leggera	MNSC		28.62	9.14	5.21	0.579	5	0.556	3.57	0.397	4.2	0.562	376.867	454.433	0.239	0.262	0.447	0.554	30.198	60.301	0.132884	0.147244	344.687	387.37	1	2	1.5	6	5	5.5		28.56	9.55	5.83	0.648	4.47	0.497	3.22	0.358	4.17	0.511	454.131	450.742
38	2	72	1	68	172	mina, romantiche	NMCS		26.2	9.73	4.38	0.487	3.52	0.391	5.3	0.589	2.77	0.363	399.103	593.127	0.252	0.351	0.43	0.673	33.988	54.445	0.098532	0.127413	171.207	157.448	1	1	1	7	4	5.5		29.27	8.07	9.04	1.004	3.7	0.411	4.94	0.549	2.99	0.391	365.236	553.202
			22	2.15211
			55.9	7.90003
			71.9	5.0773
[truncated: 74 more columns]

## Sheet: Legend
SEX	0	male
	1	female
GROUP	0	young
	1	middle-age
	2	elderly
Condition	N	Noise	0
	M	Music	1
	C	Classic	2
	S	Silence	3
Goioso	Punteggi da 1-7 (1: completamente in disaccordo; 7:completamente d'accordo)
Tranquillo
Disturbato
Irritato
